# Supplementary material for: Systematic Analysis of Cinnamyl Alcohol Dehydrogenase Family in Cassava and Validation of MeCAD13 and MeCAD28 in Lignin Synthesis and Postharvest Physiological Deterioration
Source: Int J Mol Sci. 2024 Oct 30;25(21):11668. doi: 10.3390/ijms252111668 (PMC11546318; doi:10.3390/ijms252111668)
Supplement: Supplementary file 1 [file ijms-25-11668-s001.zip]

Archive with 1 entries (1 files):
- ijms-3255029-supplementary.pdf
